# Supplementary material for: Functional Role of RING Ubiquitin E3 Ligase VdBre1 and VdHrd1 in the Pathogenicity and Penetration Structure Formation of Verticillium dahliae
Source: J Fungi (Basel). 2023 Oct 21;9(10):1037. doi: 10.3390/jof9101037 (PMC10608160; doi:10.3390/jof9101037)
Supplement: Supplementary file 1 [file jof-09-01037-s001.zip]

Archive with 1 entries (1 files):
- jof-2544054-supplementary.pdf
